# Supplementary material for: Isolation of Biofilm-Forming Staphylococci from the Bulk-Tank Milk of Small Ruminant Farms in Greece
Source: Foods. 2023 Jul 26;12(15):2836. doi: 10.3390/foods12152836 (PMC10417191; doi:10.3390/foods12152836)
Supplement: Supplementary file 1 [file foods-12-02836-s001.zip]

Archive with 1 entries (1 files):
- foods-2496553-supplementary.pdf
